# Supplementary material for: Nutrition-Related Content on Instagram in the United States of America: Analytical Cross-Sectional Study
Source: Foods. 2022 Jan 17;11(2):239. doi: 10.3390/foods11020239 (PMC8774557; doi:10.3390/foods11020239)
Supplement: Supplementary file 1 [file foods-11-00239-s001.zip]

Archive with 1 entries (1 files):
- foods-1547242-supplementary.pdf
